# Supplementary material for: Prevalence and Clinical Significance of Intraventricular Conduction Disturbances in Hospitalized Children
Source: J Cardiovasc Dev Dis. 2024 Apr 22;11(4):129. doi: 10.3390/jcdd11040129 (PMC11050792; doi:10.3390/jcdd11040129)
Supplement: Supplementary file 1 [file jcdd-11-00129-s001.zip]

Archive with 1 entries (1 files):
- jcdd-2934559-supplementary.pdf
